# Supplementary material for: High-Sensitivity Troponin T as a Prognostic Factor of Conventional Echocardiographic Parameters in Cancer Patients: A Prospective Observational Study
Source: Medicina (Kaunas). 2025 Oct 24;61(11):1911. doi: 10.3390/medicina61111911 (PMC12654707; doi:10.3390/medicina61111911)
Supplement: Supplementary file 1 [file medicina-61-01911-s001.zip]

Archive with 1 entries (1 files):
- medicina-3888268-supplementary.pdf
